# Supplementary material for: Searching QTL by gene expression: analysis of diabesity
Source: BMC Genet. 2005 Mar 10;6:12. doi: 10.1186/1471-2156-6-12 (PMC555939; doi:10.1186/1471-2156-6-12)
Supplement: Additional File 1 — Gene names and primer sequences used for QPCR. [file 1471-2156-6-12-S1.xls]

## Sheet: Sheet1
Abcg5F	GCAGGCAGTGATTATGCGTCT
Abcg5R	GGACGCGGAGAAGGTAGAAA
Acat2F	GCCACCACCTTGGACAGTTC
Acat2R	CCTCAGTTTGGTCCTCTGGTTTC
AchyF	AAGGATGACGCCATTGTCTGT
AchyR	GCGTTCTCATTGAGCCACTTC
ActlF	AGCCACCACCTTGGACAGTTC
ActlR	TCAGTTTGGTCCTCTGGTTTCC
Adrb2F	GTGCCACCCACAAGAAAGCT
Adrb2R	GTAGGCCTGGTTCGTGAAGAAGT
Agpat2F	GGTCTCATGGAAATACTCCCTAAGC
Agpat2R	CCACAGGCCCTGTGAACATT
Agpat3F	AGCAGCTTCCTTCGGAGTCC
Agpat3R	TTGGTTGCCATAGCTGGAGC
Alb1F	CGAGAAGCTTGGAGAATATGGATT
Alb1R	TTGACACCTGAGGTGCTTTCTG
Aldh1a1F	GGCTTAATCCAACAGATTCATTCAC
Aldh1a1R	GGAGTTACAGAGAGCTTGCCGTTAT
Aldh1a7F	AGCTTAATCTGGCAGAGTCAGTGTC
Aldh1a7R	CAGAGTTACAGAGAGCTTGCACCTTA
Aldo2F	AAGGGCTTGATGGCCTCTCT
Aldo2R	TCAACACAGCACGCCACTTC
Amy2F	GGAACAAGCAGTACCTGTGGAAGT
Amy2R	AAGTCCCAAGCAGAGTATGGAACT
Aox1F	CCTGCAGAACCAACCTTCCA
Aox1R	TACAGGCTTCGGTGACCAGC
Apoa2F	TGGAGAAGGCCAAGACCTCA
Apoa2R	GGTGTCAGCTGCTCGTGTGT
ApoeF	ATGGAGGATCTACGCAACCG
ApoeR	GCCCGTATCTCCTCTGTGCTC
ApomF	CCCAGGAGGAATCATGCTGA
ApomR	AGGGTGTGGTGACCGATTGT
Ass1F	CCAGCAGGGACCATCCTTTA
Ass1R	TTGCGTACTTCCCGATCCAT
BaatF	CTGCAGATAAGGACAGCAAATATTGTT
BaatR	GCATGCACTTTGCTGTTGAGAT
BmhtF	TTGGACATGCACACCAAACC
BmhtR	AGCTATTCGCAGATTCTGCCA
Cd36F	AACCTATTGAAGGCTTACATCCAAAT
Cd36R	AGTGAATCCAGTTATGGGTTCCA
ClpsF	GAGGACGGTGAGATCTGTTTGAA
ClpsR	CCCAGGATGGTGTCATGTTG
Col18a1F	AGTTCCACATCACCACAGTTCCT
Col18a1R	GATGAGTATGAGCAAGTGAGAGGGT
Cpn1F	CCAGTTCTTGGAACAGGTCCA
Cpn1R	CCCCCGTGAGGTTGTTAGAGT
Decr1F	GCAAATCTGGCCACTTTCCTAT
Decr1R	TTCCTCTCCACCGTCAAATCTAAT
Decr2F	TATCCGTGTCAACAGCCTGG
Decr2R	TTGGAGCCTCTTAATCGCCTT
Dio1F	AAAGCTCAATCCATGTGTCCAA
Dio1R	GCTAACCAACCAGTTCAGCATTATAC
Dio2F	AGCATCAGCATTGAGGCATGTA
Dio2R	CATCCTGCCCGTGCTACTTT
Dvl1F	CTGAGGCACACCGTGAACAA
Dvl1R	GGATGCGAGGTTACTGCACA
Dvl3F	TGCTACTGCAGGTAAATGAGATCAA
Dvl3R	GTGCACAATCTCCCGAAGGA
Ela1F	CGAGCAGTATGTGAACGTGCAG
Ela1R	CATAGCTGCAACCACGTTGTTC
Ela2F	GCTCTGCTGCTGTTCAAGTCTCT
Ela2R	AGCCATTGCCGACGTTTTG
Ela3bF	CCCCATCAACGCTGGAGAC
Ela3bR	CATTGCCACAGCTCACACACA
Elovl3F	GATGGTTCTGGGCACCATCT
Elovl3R	TTGTTGTGTGGCATCCTTTCTC
FaahF	CATGCTTCCACACTGGGCTTA
FaahR	CAGTACCTGCACCACCACACA
Facl5F	TGTTTATTCCAGGAGCA GACCAGTA
Facl5R	CGATCAGGAATGACCGTAAGC
FdpsF	TCTGCTACGAGCCTCTCCTCA
FdpsR	CTTTTTCTGGGTCCTTCTGCC
Fgfr1F	CTGCATGTTGGGCTCTGTCAT
Fgfr1R	TCTGGCTATGGAAGTCGCTCTT
Fmo1F	TCGTCTTTGCGACTGGATATACTTT
Fmo1R	CCTGGCCATCCTCAACTTTC
Fmo3F	TGCAAAGCCCAATCTCCTATG
Fmo3R	TGCAAGGGCCAAAGAACACT
Fn1F	GCCACTGTGTCACCGACAGT
Fn1R	GCTTGTTTCCTTGCGACTTCA
FtcdF	TGAAACTGGCCGAGACTGTGT
FtcdR	ACAAGCAGGACAGGTTCCCA
GcgF	GGCACATTCACCAGCGACTA
GcgR	CCGGTTCCTCTTGGTGTTCAT
Gfra1F	TGAAATCCAATGTATCGGGCA
Gfra1R	AGCGAGACCATCCTTTCCGT
Glut2F	ACGGATGCCAATTACCGACA
Glut2R	GATTCCTGAGAACTGCTGGGC
Glut4F	AATGCAACGTGGCTGGGTAG
Glut4R	AGCGTAGTGAGGGTGCCTTG
Glut8F	CCAGCCAGCTTACCCATCAC
Glut8R	GCTAATGACCCAGGACACGG
GnmtF	GGTTGACGCTGGACAAAGATG
GnmtR	CAAAACTGTTCCCAAGGCAGA
GpamF	GCTTCTCGACGTTAACTAGGTCGTAT
GpamR	AAGGGCATGCATTCAACTTGA
Gsta3F	CCCCACAAAGCCAACCTTCT
Gsta3R	CTTTCTAAGTAGGGTCAACACTTAGTCAAA
HaghF	CACACACCTCTCCACACTGCA
HaghR	CCGAAGTATGGCAGGGTGTT
hrsp12F	TGGAGGGTCTTCAAGAGGGA
hrsp12R	GGGCTTTTGTGGTGCTGATC
Hsd11b1F	TCCTCCTTGGCTGGGAAAAT
Hsd11b1R	GAAAAGAACCCATCCAGAGCAA
Hsd17b9F	TGCCTGCGTCACTGGTAGAC
Hsd17b9R	ACCAATCCGGGATCCTTCAG
Igf-1F	GTTGCTTCCGGAGCTGTGAT
Igf-1R	GGCTGCTTTTGTAGGCTTCAGT
IgfalsF	GCTGGAGGTACTGACGCTCAAT
IgfalsR	CCACGTTGAAGAGGCCAAAG
Igfbp2F	TCCGGGAGAAGGTCAATGAA
Igfbp2R	TCTTGGGCTCCTCCAGACTG
Inppd5F	CTTCTTCCAGTCGCCGTTTT
Inppd5R	ATTATTTATATCTTCACCCTCGGATGAG
Ins1F	GAAGTGGAGGACCCACAAGTG
Ins1R	CAACGCCAAGGTCTGAAGGT
Irs-1F	CCCCTCGAGAGCTGTTTCAA
Irs-1R	CGTCTCGGGTGTAGAGAGCC
Itgb2F	AAGTTGCTGCATGTCCGGAG
Itgb2R	AGCCATCGTCTGTGGCAAAC
KitlF	CAGAGTGCTTCGCTGTGAACC
KitlR	CTCCAGAGTCCTGCTCCGTG
LeprF	CACCCAGCACAATCCAATCAC
LeprR	TCAGGACAATACAGGCTGCG
LeptinF	TGGTGCTGTGAGCTAGAGAAGCT
LeptinR	AGTAGGGTCTAACCACAGGGACAT
LplF	CCCAGCTCTATCTTGTTAGTTAAACAGA
LplR	CATTAGATTCCTCACCCTGGGTTA
LrgF	GACATCTCCCACAACCCCTG
LrgR	AT CTTGTTTCGGTTGGCGAC
Mapk8ipF	ATTGACCAGTTCCGGGTGAA
Mapk8ipR	TAGCAGCACAGAGGACATCATTG
MlycdF	GCGGCCTCATGGTCAACTAC
MlycdR	GCTCGGAAGCTTTGATGTTCTT
Ndufs7F	GGCCGAAGCACTCCTTTATG
Ndufs7R	ACCTGCGGTACCAGATCTTCA
Nr1h4F	ACCACGCTGAGATGCTGATG
Nr1h4R	TCCCAGATCTCACAGAGGAGC
Oaz1F	GCCTGAGGGCAGTAAGGACA
Oaz1R	ACGTGGTCAGCCTGGAGTTG
PahF	AGCTGGACAGATTCGCCAAT
PahR	GCCCGGTACACAGGATCTTTAA
PecrF	AGCAGCGGAGTGAGGATCAA
PecrR	TCGCCATAGTTGTCAACAGCA
Pi4k2aF	GCAACACTGACCGAGGCAAT
Pi4k2aR	GTCCCGACAGCTAGAATTATCCA
Plcd4F	GCGTGTATCCCAGTGGTCTGA
Plcd4R	CACCATCTGGCAGCCTACATT
Plce1	CAAACCGATGACCTTCCTTTACAT
Plce1	CAAAACATAACCACACCCACCA
PlgF	GTGGAGGACCTCTGGTTTGC
PlgR	CACAGCCAAGACCCCAAGAA
PnlipF	TGGGTTCTCCTGTAGCTCTTACAGTCT
PnlipR	TCTGGGGGCATCCTCCACT
Pnliprp1F	CCCAGGTGGCTCAGATGATT
Pnliprp1R	GGCCAATGAGGTGGACTTTG
Pnliprp2F	TGTACGGATGTAACGCAAACTCA
Pnliprp2R	CGAATATATCTTGCTTCTGGTTGGA
PpargF	TGCCAGTTTCGATCCGTAGAA
PpargR	AATCAAGGTTAATGAAACCAGGGATAT
Prps1F	CTCAGCTCTTGAAAGGTGTATAGACTG
Prps1R	AGCTTTGCCAATCACGTCCTA
Ptp1bF	ACAGCGTGAGCAGCATGAGT
Ptp1bR	ACGCCTGAGCACTTTGAAGAC
Qscn6F	TGCAGACCGCTCCAAGATCT
Qscn6R	CTTCCCCACTTCTACACGCAA
Rab9F	AAGCCTGGTGCAAGGACAAC
Rab9R	GCAGCAACATTGGTGGAATCT
Rdh7F	AGCCCTGTGAATCTGCACGT
Rdh7R	CAAGAACCACATGCCCTGTG
RgnF	TTCAAGATAACAGGTCTCGGAGTCA
RgnR	GCAAGGAAGAGCTGCAGTTCA
Scg2F	ATGCCTCCAAAGTTATCACCTACCT
Scg2R	CCCACTCTGTGACCTCCCACT
Scp2F	GCTGCTTTGAGGACTTGCATTC
Scp2R	TCAAGTTTACCCCAAACCATCAT
Sepr	CAAATCCTTCTATGCCAGCCA
Sepr	TTCCCGGTATCAGCCTACTCC
Ship2F	ACCAAGTTCTTCATGGAGTTCTATTCT
Ship2R	TGCTCTGAGCATCATTCTCCAA
Tff1F	GCACGGAGAGAGGTTGCTGTT
Tff1R	TTGAGTGTTCTCGATGGCCAT
Tff2F	GGAGCTGCAAGCCAGAAGAA
Tff2R	CACTGCTAAGGGTCAAGATGGTT
Tff3F	TCTGGGATAGCTGCAGATTACG
Tff3R	AGCCACAGTCCACTCTGACATTT
TtpaF	AATTTAAACAGTCAGTAGCTGGGATGT
TtpaR	TCTTTCTCAATGAATGGAAGTCTTAGAA
Usp1F	CATCCACTAAGCAACCCAGCAT
Usp1R	GGAGCGCTGGTTAGTTGTTATTTT
VldlrF	ACCCAGCAATATCAGTTGTAAGCA
VldlrR	TGGTGTAGACCTCATAGACCAAGATT
