# Supplementary material for: Searching QTL by gene expression: analysis of diabesity
Source: BMC Genet. 2005 Mar 10;6:12. doi: 10.1186/1471-2156-6-12 (PMC555939; doi:10.1186/1471-2156-6-12)
Supplement: Additional File 2 — Provides adipose tissue raw Ct values and GPR report. [file 1471-2156-6-12-S2.xls]

## Sheet: QTL Liver Samples 2-3-4-5
SDS 2.1	AQ Results		1
Filename	QTL Liver Samples 2-3-4-5.sds
PlateID
Assay Type	Absolute Quantification
Run DateTime	2003-08-01 13:34:15
Operator													96 GPR					Shreeram Akilesh
ThermalCycleParams
													#C57BL/6	3	#Sick	TH
Sample Information													p-value	≤.05	Cycle cutoff	37.5	Fold Change
													Genes	70	Normalizers	63	with respect to
Well	Sample Name		Detector Name	Reporter	TallyHo 1	TallyHo 2	TallyHo 3	C57/B6/J6 1	C57/B6/J62	C57/B6/J6 3			Position	Gene	# Total hits	Score	18S	Rank
1	A1	Abcg5	IQA	SYBR	29.7404	29.6275	29.1629	30.3922	28.8428	31.8904			D21	Tff3	63	1	-593.03	1
2	A2	Acat2	IQA	SYBR	24.0179	23.8798	23.7102	24.5657	23.8555	25.1223			D24	VLDLr	58	0.920635	15.5717	2
3	A3	Achy	IQA	SYBR	23.5655	23.2774	22.8088	22.7329	22.7094	23.165			C05	Hsd17b9	57	0.904762	9.53595	3
4	A4	ACTL	IQA	SYBR	25.0276	24.5166	24.3024	24.8692	25.2647	25.6041			D08	Pparg	56	0.888889	-11.534	4
5	A5	Adrb2	IQA	SYBR	34.0143	34.5004	33.8052	34.2786	34.8669	32.7008			C08	Igfbp2	46	0.730159	-2.72285	5
6	A6	Agpat2	IQA	SYBR	27.5652	27.0218	27.2509	27.564	27.795	28.9477			C13	Kitl	39	0.619048	-2.36664	6
7	A7	Agpat3	IQA	SYBR	24.5141	24.4792	24.4265	25.2874	25.4008	25.7703			B01	Decr2	28	0.444444	-1.25473	7	GPR Cutoff
8	A8	Alb1	IQA	SYBR	19.7341	19.3003	19.7141	20.0818	19.7382	21.0244			C16	LPL	25	0.396825	-1.23631	8
9	A9	Aldh1a1	IQA	SYBR	34.348	34.6731	34.1876	34.8915	36.6743	35.8499			D01	Pi4k2a	25	0.396825	-1.1457	9
10	A10	Aldh1a7	IQA	SYBR	32.5534	31.7297	32.1232	32.9625	33.7233	33.5166			B19	Gfra1	23	0.365079	-1.49153	10
11	A11	Aldo2	IQA	SYBR	20.5985	19.7616	20.1606	20.7403	20.2917	21.9507			A07	Agpat3	22	0.349206	2.11748	11
12	A12	Amy2	IQA	SYBR	35.6103	40	40	40	40	34.2199			A23	Cpn1	21	0.333333	2.14714	12
13	A13	Aox1	IQA	SYBR	40	40	40	40	40	40			C02	Hagh	18	0.285714	1.12648	13
14	A14	Apoa2	IQA	SYBR	28.6069	27.1524	27.3198	28.5185	29.1516	29.5965			A03	Achy	17	0.269841	-1.21303	14
15	A15	Apoe	IQA	SYBR	21.1658	20.9275	20.5409	21.0605	20.7637	21.909			B12	Fdps	16	0.253968	-1.98656	15
16	A16	Apom	IQA	SYBR	28.8413	27.9134	28.4838	28.1384	28.8246	28.7935			D13	Rdh7	16	0.253968	2.13867	16
17	A17	Ass1	IQA	SYBR	28.3686	27.4349	27.6619	27.7247	27.6478	29.1899			A10	Aldh1a7	15	0.238095	2.52253	17
18	A18	Baat	IQA	SYBR	28.261	24.8863	27.7266	27.6647	27.5537	28.6658			A14	Apoa2	14	0.222222	2.76119	18
19	A19	Bmht	IQA	SYBR	23.4204	22.7881	23.0888	22.9661	23.5612	24.2511			A24	Decr1	14	0.222222	1.82738	19
20	A20	Cd36	IQA	SYBR	33.74	32.5585	32.1821	33.0401	33.8259	33.3172			C11	IRS-1	14	0.222222	1.71936	20
21	A21	Clps	IQA	SYBR	35.0256	40	40	38.0003	40	34.8018			D10	PTP1b	14	0.222222	-1.42743	21
22	A22	Col18a1	IQA	SYBR	26.9657	26.8702	26.9701	27.3984	27.1887	29.1433			C01	Gsta3	13	0.206349	1.10542	22
23	A23	Cpn1	IQA	SYBR	27.017	26.5182	27.0647	27.5186	27.7412	28.4388			C06	IGF-1	12	0.190476	1.87178	23
24	A24	Decr1	IQA	SYBR	26.3938	26.1992	25.7846	26.5011	26.7645	27.5128			D16	Scp2	12	0.190476	1.66463	24
25	B1	Decr2	IQA	SYBR	26.3689	26.2403	25.922	25.5579	25.2853	26.4975			A15	Apoe	11	0.174603	1.35264	25
26	B2	Dio1	IQA	SYBR	33.669	33.7323	34.7269	32.705	33.7418	34.0541			B14	Fmo1	11	0.174603	1.91346	26
27	B3	Dio2	IQA	SYBR	34.8081	38.135	40	36.4477	40	34.272			C03	Hrsp12	11	0.174603	1.97694	27
28	B4	Dvl1	IQA	SYBR	40	40	40	40	40	40			C09	Inpp5d	11	0.174603	-1.5094	28
29	B5	Dvl3	IQA	SYBR	37.352	36.6072	36.4615	36.1369	37.1771	38.303			C24	Pecr	11	0.174603	1.93941	29
30	B6	Ela1	IQA	SYBR	34.7	34.959	33.9988	35.0791	36.7977	33.1997			D17	Sepr	11	0.174603	1.91818	30
31	B7	Ela2	IQA	SYBR	40	40	40	35.9836	37.6797	35.2678			B10	Faah	10	0.15873	1.41136	31
32	B8	Ela3b	IQA	SYBR	34.4947	40	40	37.22	40	34.6466			C04	Hsd11b1	10	0.15873	5.66391	32
33	B9	Elovl3	IQA	SYBR	28.7644	28.2892	29.2701	28.4758	29.0689	30.5042			D09	18s	10	0.15873	1	33
34	B10	Faah	IQA	SYBR	30.5202	29.859	30.0577	30.3259	30.2689	31.1248			D23	Usp1	10	0.15873	-1.08588	34
35	B11	Facl5	IQA	SYBR	21.5517	27.8244	27.7891	28.303	28.0844	28.9318			A04	ACTL	9	0.142857	1.62444	35
36	B12	Fdps	IQA	SYBR	28.9318	29.3832	29.0513	28.2772	28.1692	27.7406			A06	Agpat2	9	0.142857	1.85632	36
37	B13	Fgfr1	IQA	SYBR	33.3224	33.7503	34.7006	33.3337	33.8027	33.7823			A08	Alb1	9	0.142857	1.70304	37
38	B14	Fmo1	IQA	SYBR	26.3362	25.6939	25.5782	26.6706	25.9978	27.5401			A11	Aldo2	9	0.142857	1.85335	38
39	B15	Fmo3	IQA	SYBR	32.0471	33.5232	32.3311	34.6902	40	31.6152			B20	GLUT2	9	0.142857	1.94588	39
40	B16	Fn1	IQA	SYBR	16.5381	30.6144	40	38.7107	39.9626	40			A02	Acat2	8	0.126984	1.64114	40
41	B17	Ftcd	IQA	SYBR	40	38.8584	39.0544	38.4205	40	39.3523			B23	Gnmt	8	0.126984	1.2601	41
42	B18	Gcg	IQA	SYBR	34.8481	40	40	40	40	32.4967			D11	Qscn6	8	0.126984	1.1598	42
43	B19	Gfra1	IQA	SYBR	25.9746	25.7595	26.0197	25.2918	24.5073	26.0158			A09	Aldh1a1	7	0.111111	2.77374	43
44	B20	GLUT2	IQA	SYBR	25.6562	25.1651	24.7018	25.7134	25.4833	26.9992			D04	Plg	7	0.111111	1.43105	44
45	B21	GLUT4	IQA	SYBR	40	23.1364	40	40	40	40			D12	Rab9	7	0.111111	1.2229	45
46	B22	GLUT8	IQA	SYBR	29.6388	29.9619	30.0834	30.4758	30.1885	30.2672			D14	Rgn	7	0.111111	1.37892	46
47	B23	Gnmt	IQA	SYBR	23.9465	23.6572	23.6893	23.9019	23.8333	24.3499			A22	Col18a1	6	0.0952381	2.06239	47
48	B24	Gpam	IQA	SYBR	40	40	40	40	40	40			C21	Nr1h4	6	0.0952381	1.91509	48
49	C1	Gsta3	IQA	SYBR	26.8708	26.76	26.2415	26.5245	26.3723	27.2007			D03	Plce1	6	0.0952381	1.18173	49
50	C2	Hagh	IQA	SYBR	26.3319	25.9403	25.8523	25.8544	25.7839	26.7932			A17	Ass1	5	0.0793651	1.35207	50
51	C3	Hrsp12	IQA	SYBR	30.7072	30.6875	29.8878	31.3097	31.0809	31.6333			B02	Dio1	5	0.0793651	-1.38793	51
52	C4	Hsd11b1	IQA	SYBR	37.3384	37.4115	35.0775	39.6338	37.4905	40			D19	Tff1	5	0.0793651	-1.36994	52
53	C5	Hsd17b9	IQA	SYBR	34.8928	35.0389	34.5931	37.9882	37.9513	38.1369			A16	Apom	4	0.0634921	1.18274	53
54	C6	IGF-1	IQA	SYBR	21.7793	21.5373	22.2063	22.5939	22.2681	23.1657			A19	Bmht	4	0.0634921	1.47751	54
55	C7	Igfals	IQA	SYBR	38.6151	37.6317	37.5264	38.2954	40	39.9326			B22	GLUT8	4	0.0634921	1.39987	55
56	C8	Igfbp2	IQA	SYBR	28.3381	27.9762	28.0814	26.1737	26.09	27.5882			C23	Pah	4	0.0634921	1.39133	56
57	C9	Inpp5d	IQA	SYBR	33.8762	33.3473	34.2161	33.313	33.2585	32.8778			D22	Ttpa	4	0.0634921	1.04906	57
58	C10	Ins1	IQA	SYBR	35.2135	40	40	40	40	35.7213			A20	Cd36	3	0.047619	1.55507	58
59	C11	IRS-1	IQA	SYBR	30.304	29.7044	29.6452	30.8193	30.2254	30.7461			C20	Ndufs7	3	0.047619	1.10106	59
60	C12	Itgb2	IQA	SYBR	23.9365	40	40	39.2034	40	24.4195			C22	Oaz1	3	0.047619	-1.12552	60
61	C13	Kitl	IQA	SYBR	34.8175	35.3452	34.4407	33.4033	33.3997	33.8633			C17	Lrg	2	0.031746	1.23085	61
62	C14	Lepr	IQA	SYBR	37.8144	36.0651	37.924	37.9565	37.5549	38.0451			A01	Abcg5	1	0.015873	1.91104	62
63	C15	Leptin	IQA	SYBR	17.4685	40	40	40	40	35.8481			B05	Dvl3	1	0.015873	1.38344	63
64	C16	LPL	IQA	SYBR	33.5384	32.9866	32.6153	32.3471	32.4552	33.2115			B09	Elovl3	1	0.015873	1.56326	64
65	C17	Lrg	IQA	SYBR	31.1498	30.0999	31.4151	31.1364	30.9034	31.3154			B13	Fgfr1	1	0.015873	-1.16101	65
66	C18	Mapk8ip	IQA	SYBR	23.3232	40	40	40	40	40			A05	Adrb2	0	0	-1.06318	66
67	C19	Mlycd	IQA	SYBR	40	40	40	40	40	40			A18	Baat	0	0	2.10368	67
68	C20	Ndufs7	IQA	SYBR	30.8646	30.9482	30.1993	30.324	30.9969	30.8995			B06	Ela1	0	0	1.45635	68
69	C21	Nr1h4	IQA	SYBR	29.3231	27.864	28.4362	29.5019	28.8851	29.84			B11	Facl5	0	0	6.90421	69
70	C22	Oaz1	IQA	SYBR	32.5427	33.2774	33.1321	32.575	32.5071	33.1498			B15	Fmo3	0	0	7.31494	70
71	C23	Pah	IQA	SYBR	24.6761	24.3693	24.5654	24.4022	24.3313	26.0982			A12	Amy2	-1	N.S.	-1.31401	71
72	C24	Pecr	IQA	SYBR	34.6865	34.0695	33.8538	34.7084	34.5258	36.034			A13	Aox1	-1	N.S.	1.04935	72
73	D1	Pi4k2a	IQA	SYBR	30.2638	29.7884	29.892	29.6426	29.2716	30.2329			A21	Clps	-1	N.S.	-1.59292	73
74	D2	Plcd4	IQA	SYBR	37.6938	40	40	40	40	36.6173			B03	Dio2	-1	N.S.	-1.59288	74
75	D3	Plce1	IQA	SYBR	31.7148	31.1231	31.8587	31.5997	31.1121	32.499			B04	Dvl1	-1	N.S.	1.04935	75
76	D4	Plg	IQA	SYBR	27.0825	26.7326	27.1263	27.1003	27.2128	27.971			B07	Ela2	-1	N.S.	-12.296	76
77	D5	Pnlip	IQA	SYBR	40	40	40	40	40	40			B08	Ela3b	-1	N.S.	-1.74905	77
78	D6	Pnliprp1	IQA	SYBR	37.3757	38.0286	40	40	38.5403	40			B16	Fn1	-1	N.S.	1526.91	78
79	D7	Pnliprp2	IQA	SYBR	40	40	40	40	40	40			B17	Ftcd	-1	N.S.	1.01591	79
80	D8	Pparg	IQA	SYBR	38.2343	39.4101	37.405	33.6872	35.1683	35.402			B18	Gcg	-1	N.S.	-1.64069	80
81	D9	18s	IQA	SYBR	13.6402	13.6763	13.5904	13.4755	13.4142	13.8088			B21	GLUT4	-1	N.S.	51.6493	81
82	D10	PTP1b	IQA	SYBR	33.8996	33.366	33.1478	32.9793	32.864	32.8215			B24	Gpam	-1	N.S.	1.04935	82
83	D11	Qscn6	IQA	SYBR	28.1057	27.8769	27.91	27.5559	27.887	28.8829			C07	Igfals	-1	N.S.	2.93716	83
84	D12	Rab9	IQA	SYBR	26.3198	26.3042	26.2209	26.3197	26.5284	26.6592			C10	Ins1	-1	N.S.	1.17997	84
85	D13	Rdh7	IQA	SYBR	25.4271	25.2148	25.2692	25.83	25.9709	27.1919			C12	Itgb2	-1	N.S.	-1.02459	85
86	D14	Rgn	IQA	SYBR	25.5286	25.6379	25.6354	25.9487	25.9474	26.0879			C14	Lepr	-1	N.S.	1.5734	86
87	D15	Scg2	IQA	SYBR	33.7455	40	40	40	40	32.5312			C15	Leptin	-1	N.S.	73.3136	87
88	D16	Scp2	IQA	SYBR	20.6967	20.3804	20.3727	20.8346	20.9222	21.6901			C18	Mapk8ip	-1	N.S.	49.4675	88
89	D17	Sepr	IQA	SYBR	23.7738	23.3408	23.245	24.0557	23.7292	25.1855			C19	Mlycd	-1	N.S.	1.04935	89
90	D18	SHIP2	IQA	SYBR	21.3751	35.2612	38.2511	38.7051	39.7002	39.8906			D02	Plcd4	-1	N.S.	-1.22208	90
91	D19	Tff1	IQA	SYBR	31.2652	31.1433	31.715	31.3403	30.1671	31.0452			D05	Pnlip	-1	N.S.	1.04935	91
92	D20	Tff2	IQA	SYBR	40	40	40	40	40	25.4827			D06	Pnliprp1	-1	N.S.	2.16572	92
93	D21	Tff3	IQA	SYBR	40	40	40	30.3631	30.691	31.1015			D07	Pnliprp2	-1	N.S.	1.04935	93
94	D22	Ttpa	IQA	SYBR	31.295	31.0487	31.3064	31.5343	31.0344	31.0802			D15	Scg2	-1	N.S.	-1.26162	94
95	D23	Usp1	IQA	SYBR	30.2537	29.8178	30.1111	29.7049	29.9535	29.959			D18	SHIP2	-1	N.S.	234.314	95
96	D24	VLDLr	IQA	SYBR	35.0624	35.0909	34.8541	39.0688	38.7269	38.8857			D20	Tff2	-1	N.S.	-27.2772	96
