# Supplementary material for: Searching QTL by gene expression: analysis of diabesity
Source: BMC Genet. 2005 Mar 10;6:12. doi: 10.1186/1471-2156-6-12 (PMC555939; doi:10.1186/1471-2156-6-12)
Supplement: Additional File 3 — Provides liver raw Ct values and GPR report. [file 1471-2156-6-12-S3.xls]

## Sheet: QTL Fat Samples 2-3-4-5
SDS 2.1	AQ Results		1
Filename	QTL Fat Samples 2-3-4-5.sds
PlateID
Assay Type	Absolute Quantification
Run DateTime	2003-07-30 11:56:37
Operator													96 GPR					Shreeram Akilesh
ThermalCycleParams
													#C576BL/6	3	#TH	3
Sample Information													p-value	≤0.05	Cycle cutoff	37.5	Fold Change
													Genes	54	Normalizers	48	with respect to
Well	Sample Name		Detector Name	Reporter	TallyHo 1	TallyHo 2	TallyHo 3	C57/B6/J6 1	C57/B6/J6 2	C57/B6/J6 3			Position	Gene	# Total hits	Score	18S	Rank
1	A1	Abcg5	IQA	SYBR	36.7739	38.8376	36.4124	37.7947	33.4798	36.1711			D08	Pparg	44	0.916667	-14.871	1
2	A2	Acat2	IQA	SYBR	26.3085	25.7975	26.0785	25.1211	25.3166	25.5152			C15	Leptin	40	0.833333	5.24921	2
3	A3	Achy	IQA	SYBR	28.5241	27.8643	28.296	28.1843	27.5331	27.6547			A08	Alb1	39	0.8125	-9.37892	3
4	A4	ACTL	IQA	SYBR	27.0514	26.6707	26.9435	25.9635	25.6845	26.0927			C01	Gsta3	38	0.791667	-10.645	4
5	A5	Adrb2	IQA	SYBR	30.8966	30.6951	30.2577	29.4393	30.7437	30.4296			B20	GLUT2	37	0.770833	-28.1155	5
6	A6	Agpat2	IQA	SYBR	26.9324	26.5374	27.0323	25.1047	24.8944	25.2825			B14	Fmo1	35	0.729167	-4.81231	6
7	A7	Agpat3	IQA	SYBR	25.9197	25.4669	25.837	24.3702	24.4491	24.493			D16	Scp2	25	0.520833	-2.39281	7
8	A8	Alb1	IQA	SYBR	39.8245	39.8631	40	37.1553	36.4038	35.7954			A06	Agpat2	24	0.5	-2.87825	8	GPR Cutoff
9	A9	Aldh1a1	IQA	SYBR	38.6817	37.3374	37.7961	37.9533	37.6243	37.8011			A07	Agpat3	19	0.395833	-2.12693	9
10	A10	Aldh1a7	IQA	SYBR	33.7126	33.1558	33.7392	33.1826	33.5939	32.4804			D24	VLDLr	18	0.375	1.28767	10
11	A11	Aldo2	IQA	SYBR	39.7577	40	34.4974	31.5579	40	30.3875			D11	Qscn6	17	0.354167	1.15549	11
12	A12	Amy2	IQA	SYBR	38.0237	40	40	40	40	40			B21	GLUT4	15	0.3125	-3.02315	12
13	A13	Aox1	IQA	SYBR	40	40	40	40	40	40			C06	IGF-1	15	0.3125	-1.81151	13
14	A14	Apoa2	IQA	SYBR	40	40	40	40	40	40			D09	18s	15	0.3125	1	14
15	A15	Apoe	IQA	SYBR	23.2165	22.8477	22.9663	21.9676	22.2188	21.805			A22	Col18a1	14	0.291667	-2.01227	15
16	A16	Apom	IQA	SYBR	39.2091	40	40	39.8873	40	40			B11	Facl5	14	0.291667	1.08937	16
17	A17	Ass1	IQA	SYBR	38.5678	37.0881	37.5523	38.5025	38.3857	37.1051			B15	Fmo3	14	0.291667	2.31301	17
18	A18	Baat	IQA	SYBR	40	40	40	40	39.1958	40			C12	Itgb2	14	0.291667	2.6755	18
19	A19	Bmht	IQA	SYBR	40	40	37.7071	39.1056	40	39.0685			C16	LPL	13	0.270833	1.08387	19
20	A20	Cd36	IQA	SYBR	25.3239	25.1612	26.0215	25.4335	24.8312	24.7159			D03	Plce1	13	0.270833	-1.05186	20
21	A21	Clps	IQA	SYBR	37.7744	39.5223	40	39.5137	40	40			B01	Decr2	12	0.25	-1.46942	21
22	A22	Col18a1	IQA	SYBR	29.3366	29.0778	29.5089	28.61	27.7069	27.9351			B06	Ela1	12	0.25	1.08529	22
23	A23	Cpn1	IQA	SYBR	37.3587	37.9061	37.1847	36.2467	37.4898	36.4737			D12	Rab9	12	0.25	-1.46871	23
24	A24	Decr1	IQA	SYBR	26.6116	25.9968	26.4072	25.7441	26.4998	25.9709			A04	ACTL	11	0.229167	-1.69345	24
25	B1	Decr2	IQA	SYBR	29.4303	28.7944	28.9875	28.475	28.1531	28.2735			B13	Fgfr1	11	0.229167	-1.73931	25
26	B2	Dio1	IQA	SYBR	40	40	40	39.8178	40	40			C20	Ndufs7	11	0.229167	-1.86094	26
27	B3	Dio2	IQA	SYBR	37.4171	36.6704	34.7059	35.9325	35.2638	33.8753			A20	Cd36	10	0.208333	-1.22574	27
28	B4	Dvl1	IQA	SYBR	40	40	40	40	40	40			B12	Fdps	10	0.208333	1.00081	28
29	B5	Dvl3	IQA	SYBR	35.6472	34.9934	35.8037	34.9432	34.3611	33.8902			A02	Acat2	9	0.1875	-1.44282	29
30	B6	Ela1	IQA	SYBR	30.8378	29.9457	30.9761	30.6747	30.1634	30.6309			A15	Apoe	9	0.1875	-1.73875	30
31	B7	Ela2	IQA	SYBR	40	40	40	40	38.0394	39.0652			A24	Decr1	9	0.1875	-1.03667	31
32	B8	Ela3b	IQA	SYBR	40	40	40	40	40	40			B22	GLUT8	9	0.1875	-1.32917	32
33	B9	Elovl3	IQA	SYBR	39.2152	38.7029	40	40	40	40			B05	Dvl3	8	0.166667	-1.82541	33
34	B10	Faah	IQA	SYBR	37.2585	35.8976	35.1365	35.5833	34.335	33.9015			C11	IRS-1	8	0.166667	-3.09182	34
35	B11	Facl5	IQA	SYBR	30.8135	30.4801	30.6604	30.5169	30.7565	30.4061			A03	Achy	7	0.145833	-1.16669	35
36	B12	Fdps	IQA	SYBR	30.2311	29.4931	30.5221	29.8778	29.8384	29.8886			D17	Sepr	7	0.145833	-1.21897	36
37	B13	Fgfr1	IQA	SYBR	27.4167	27.4354	27.5098	26.839	26.4086	26.0738			C09	Inpp5d	6	0.125	-1.25046	37
38	B14	Fmo1	IQA	SYBR	28.0041	27.7014	27.8047	25.3664	25.3628	25.3359			C22	Oaz1	6	0.125	-1.63621	38
39	B15	Fmo3	IQA	SYBR	30.9477	32.3812	31.4155	33.1622	31.7578	32.8087			D01	Pi4k2a	6	0.125	-1.22781	39
40	B16	Fn1	IQA	SYBR	37.3324	37.3589	39.1071	38.5782	35.8743	35.2245			D23	Usp1	6	0.125	-1.56035	40
41	B17	Ftcd	IQA	SYBR	40	40	40	40	40	40			A10	Aldh1a7	5	0.104167	-1.17711	41
42	B18	Gcg	IQA	SYBR	40	40	40	40	40	40			C02	Hagh	5	0.104167	-1.5012	42
43	B19	Gfra1	IQA	SYBR	33.6682	34.0693	40	32.4072	33.8979	31.5871			C13	Kitl	5	0.104167	-2.31249	43
44	B20	GLUT2	IQA	SYBR	40	37.1426	40	33.8193	33.0535	35.1849			D18	SHIP2	5	0.104167	-1.42676	44
45	B21	GLUT4	IQA	SYBR	35.7114	36.0359	36.9268	34.97	34.2255	34.0455			A05	Adrb2	4	0.0833333	-1.14654	45
46	B22	GLUT8	IQA	SYBR	28.7536	28.3774	28.7478	27.6612	28.2821	28.0589			A23	Cpn1	3	0.0625	-1.44536	46
47	B23	Gnmt	IQA	SYBR	36.651	36.1432	40	35.6916	36.1166	36.6089			B10	Faah	3	0.0625	-2.42152	47
48	B24	Gpam	IQA	SYBR	40	40	40	40	40	40			C17	Lrg	3	0.0625	-1.24462	48
49	C1	Gsta3	IQA	SYBR	32.3434	31.9536	32.758	29.0868	28.0726	29.0143			D10	PTP1b	3	0.0625	-1.21218	49
50	C2	Hagh	IQA	SYBR	28.0473	27.9786	28.5364	27.1526	27.4169	27.5894			C08	Igfbp2	2	0.0416667	-1.71932	50
51	C3	Hrsp12	IQA	SYBR	38.1409	37.5635	38.3926	38.0488	36.7081	36.5394			B03	Dio2	1	0.0208333	-2.03578	51
52	C4	Hsd11b1	IQA	SYBR	40	40	40	38.0135	39.6564	37.9414			C21	Nr1h4	1	0.0208333	-2.61812	52
53	C5	Hsd17b9	IQA	SYBR	40	40	40	40	40	40			B19	Gfra1	0	0	-8.37912	53
54	C6	IGF-1	IQA	SYBR	24.3544	23.9029	24.3506	23.2426	23.2177	22.9311			B23	Gnmt	0	0	-2.36867	54
55	C7	Igfals	IQA	SYBR	39.677	37.8047	38.6996	38.1546	38.0208	38.9288			A01	Abcg5	-1	N.S.	-2.48134	55
56	C8	Igfbp2	IQA	SYBR	32.9071	31.8185	30.558	31.9413	30.3946	29.9571			A09	Aldh1a1	-1	N.S.	1.04935	56
57	C9	Inpp5d	IQA	SYBR	30.2528	29.8008	30.3801	30.6549	29.3761	28.7903			A11	Aldo2	-1	N.S.	-14.8074	57
58	C10	Ins1	IQA	SYBR	38.1279	39.1007	40	40	40	39.3696			A12	Amy2	-1	N.S.	1.83244	58
59	C11	IRS-1	IQA	SYBR	29.5271	29.0673	28.6367	26.3493	27.7755	27.5759			A13	Aox1	-1	N.S.	1.1607	59
60	C12	Itgb2	IQA	SYBR	33.748	33.7133	33.9414	36.4263	34.5586	34.0323			A14	Apoa2	-1	N.S.	1.1607	60
61	C13	Kitl	IQA	SYBR	30.4666	30.6242	30.6043	30.4656	28.7615	28.1947			A16	Apom	-1	N.S.	1.3576	61
62	C14	Lepr	IQA	SYBR	40	39.4085	40	38.7028	37.8324	37.0061			A17	Ass1	-1	N.S.	1.39157	62
63	C15	Leptin	IQA	SYBR	24.9332	24.4994	24.9663	28.0501	26.5524	26.3278			A18	Baat	-1	N.S.	-1.03747	63
64	C16	LPL	IQA	SYBR	22.9344	22.4593	22.5399	22.4483	22.4097	22.7792			A19	Bmht	-1	N.S.	1.29296	64
65	C17	Lrg	IQA	SYBR	29.5453	28.7262	29.4535	30.3136	28.3789	27.4404			A21	Clps	-1	N.S.	1.93721	65
66	C18	Mapk8ip	IQA	SYBR	39.4349	39.196	39.1689	38.9305	36.6405	37.1842			B02	Dio1	-1	N.S.	1.11284	66
67	C19	Mlycd	IQA	SYBR	40	40	40	40	40	40			B04	Dvl1	-1	N.S.	1.1607	67
68	C20	Ndufs7	IQA	SYBR	29.8779	29.7334	30.6043	29.4999	28.6573	28.7253			B07	Ela2	-1	N.S.	-1.68197	68
69	C21	Nr1h4	IQA	SYBR	34.7082	37.0578	35.3509	35.8064	33.4707	33.0292			B08	Ela3b	-1	N.S.	1.1607	69
70	C22	Oaz1	IQA	SYBR	31.4698	31.4142	31.6528	31.5634	30.0628	30.1346			B09	Elovl3	-1	N.S.	1.87769	70
71	C23	Pah	IQA	SYBR	40	38.1212	40	40	40	40			B16	Fn1	-1	N.S.	-2.23277	71
72	C24	Pecr	IQA	SYBR	39.3866	38.3608	39.3603	37.8733	37.3481	37.9152			B17	Ftcd	-1	N.S.	1.1607	72
73	D1	Pi4k2a	IQA	SYBR	29.9254	29.5878	29.4976	29.5117	29.2523	28.7135			B18	Gcg	-1	N.S.	1.1607	73
74	D2	Plcd4	IQA	SYBR	39.6467	38.5618	38.9738	36.5814	39.2361	37.1107			B24	Gpam	-1	N.S.	1.1607	74
75	D3	Plce1	IQA	SYBR	29.3291	28.7849	29.0979	29.1063	28.6643	28.5775			C03	Hrsp12	-1	N.S.	-1.64556	75
76	D4	Plg	IQA	SYBR	38.0139	37.3271	40	38.6431	39.0527	39.217			C04	Hsd11b1	-1	N.S.	-2.37496	76
77	D5	Pnlip	IQA	SYBR	40	40	40	40	40	40			C05	Hsd17b9	-1	N.S.	1.1607	77
78	D6	Pnliprp1	IQA	SYBR	40	40	40	40	40	40			C07	Igfals	-1	N.S.	-1.10499	78
79	D7	Pnliprp2	IQA	SYBR	40	40	40	40	40	40			C10	Ins1	-1	N.S.	1.90349	79
80	D8	Pparg	IQA	SYBR	32.4453	32.0995	32.4123	28.2962	28.0787	28.2539			C14	Lepr	-1	N.S.	-3.34211	80
81	D9	18s	IQA	SYBR	14.5247	14.2605	14.6293	14.3517	14.2913	14.1265			C18	Mapk8ip	-1	N.S.	-2.76359	81
82	D10	PTP1b	IQA	SYBR	30.7942	30.2545	30.4793	30.5092	30.5065	29.0346			C19	Mlycd	-1	N.S.	1.1607	82
83	D11	Qscn6	IQA	SYBR	28.4906	27.6885	28.2065	28.1089	28.1617	28.0956			C23	Pah	-1	N.S.	1.79162	83
84	D12	Rab9	IQA	SYBR	26.9777	26.586	26.749	26.1602	25.9444	25.8994			C24	Pecr	-1	N.S.	-2.15646	84
85	D13	Rdh7	IQA	SYBR	40	40	40	40	40	38.004			D02	Plcd4	-1	N.S.	-2.30234	85
86	D14	Rgn	IQA	SYBR	40	40	39.6323	38.7219	40	38.5086			D04	Plg	-1	N.S.	1.66893	86
87	D15	Scg2	IQA	SYBR	40	39.0082	40	40	40	40			D05	Pnlip	-1	N.S.	1.1607	87
88	D16	Scp2	IQA	SYBR	23.7495	23.4107	23.6097	22.1766	22.168	22.0042			D06	Pnliprp1	-1	N.S.	1.1607	88
89	D17	Sepr	IQA	SYBR	25.123	24.6107	24.9134	24.5829	24.6428	23.9194			D07	Pnliprp2	-1	N.S.	1.1607	89
90	D18	SHIP2	IQA	SYBR	37.7053	36.5543	36.9064	37.0631	36.236	35.6838			D13	Rdh7	-1	N.S.	-1.36636	90
91	D19	Tff1	IQA	SYBR	39.4317	37.8498	37.4845	39.8051	38.7436	40			D14	Rgn	-1	N.S.	-1.50067	91
92	D20	Tff2	IQA	SYBR	40	40	40	40	40	40			D15	Scg2	-1	N.S.	1.45964	92
93	D21	Tff3	IQA	SYBR	40	40	40	40	40	40			D19	Tff1	-1	N.S.	2.78153	93
94	D22	Ttpa	IQA	SYBR	39.7841	38.8978	38.7331	40	39.5335	36.6357			D20	Tff2	-1	N.S.	1.1607	94
95	D23	Usp1	IQA	SYBR	29.6265	29.1888	29.6274	28.8417	28.9136	28.1168			D21	Tff3	-1	N.S.	1.1607	95
96	D24	VLDLr	IQA	SYBR	30.1064	29.8255	30.4479	30.8981	29.8116	30.1194			D22	Ttpa	-1	N.S.	-1.14892	96
