# Supplementary material for: Searching QTL by gene expression: analysis of diabesity
Source: BMC Genet. 2005 Mar 10;6:12. doi: 10.1186/1471-2156-6-12 (PMC555939; doi:10.1186/1471-2156-6-12)
Supplement: Additional File 4 — Provides pancreas raw Ct values and GPR report. [file 1471-2156-6-12-S4.xls]

## Sheet: QTL Pancreas Samples 10-11-12-1
SDS 2.1	AQ Results		1
Filename	QTL Pancreas Samples 10-11-12-13.sds
PlateID
Assay Type	Absolute Quantification
Run DateTime	2003-07-31 12:18:01
Operator												96 GPR					Shreeram Akilesh
ThermalCycleParams
												#C57BL/6	3	#TH	3
Sample Information												p-value	≤0.05	Cycle cutoff	37.5	Fold Change
												Genes	52	Normalizers	41	with respect to
Well	Sample Name		Detector Name	Reporter	TallyHo 1	TallyHo 2	TallyHo 3	C57/B6/J6 1	C57/B6/J6 2	C57/B6/J6 3		Position	Gene	# Total hits	Score	18S	Rank
1	A1	Abcg5	IQA	SYBR	40	39.4218	40	40	39.6947	40		B07	Ela2	39	0.95122	-55.7678	1
2	A2	Acat2	IQA	SYBR	32.2717	33.3652	32.428	31.6544	32.4344	32.4148		D07	Pnliprp2	39	0.95122	-21.7586	2
3	A3	Achy	IQA	SYBR	27.7353	29.0356	27.7677	27.8478	27.8044	28.0774		C13	Kitl	29	0.707317	-4.29812	3
4	A4	ACTL	IQA	SYBR	32.9625	32.5795	33.3513	33.6258	33.2432	32.4146		A22	Col18a1	18	0.439024	-1.70174	4
5	A5	Adrb2	IQA	SYBR	34.1984	34.8386	34.6836	33.7587	35.3766	35.3281		B08	Ela3b	16	0.390244	-1.76924	5	GPR Cutoff
6	A6	Agpat2	IQA	SYBR	34.9605	35.2227	34.5934	34.2998	35.3217	34.7747		A21	Clps	12	0.292683	1.52763	6
7	A7	Agpat3	IQA	SYBR	29.6212	40	29.8401	29.7852	30.7198	29.7451		D01	Pi4k2a	10	0.243902	2.33424	7
8	A8	Alb1	IQA	SYBR	40	39.3128	40	39.669	40	40		D16	Scp2	10	0.243902	-1.22372	8
9	A9	Aldh1a1	IQA	SYBR	40	40	40	40	40	40		A02	Acat2	9	0.219512	-1.55801	9
10	A10	Aldh1a7	IQA	SYBR	39.0965	39.6955	38.8768	38.9794	40	38.2717		C06	IGF-1	9	0.219512	-1.48365	10
11	A11	Aldo2	IQA	SYBR	35.5295	34.6273	34.8693	40	35.5888	36.6988		C16	LPL	9	0.219512	1.4334	11
12	A12	Amy2	IQA	SYBR	17.5546	17.9184	17.2709	17.2047	17.9506	18.1567		D06	Pnliprp1	9	0.219512	1.52188	12
13	A13	Aox1	IQA	SYBR	40	40	40	40	40	40		D15	Scg2	9	0.219512	1.4032	13
14	A14	Apoa2	IQA	SYBR	40	40	40	40	40	40		B01	Decr2	8	0.195122	-1.79061	14
15	A15	Apoe	IQA	SYBR	30.2008	29.9157	31.0149	30.9094	30.4	30.1073		B19	Gfra1	8	0.195122	-20.3913	15
16	A16	Apom	IQA	SYBR	40	40	40	40	40	40		D05	Pnlip	8	0.195122	-1.20181	16
17	A17	Ass1	IQA	SYBR	40	40	40	40	40	40		D17	Sepr	8	0.195122	1.28668	17
18	A18	Baat	IQA	SYBR	40	40	40	40	40	40		C20	Ndufs7	7	0.170732	1.3306	18
19	A19	Bmht	IQA	SYBR	40	40	40	39.8352	40	40		C23	Pah	7	0.170732	-1.34632	19
20	A20	Cd36	IQA	SYBR	37.3728	34.0634	36.8074	37.3493	37.9465	37.0458		A23	Cpn1	6	0.146341	1.50902	20
21	A21	Clps	IQA	SYBR	19.6549	20.1491	19.762	20.3049	20.8404	20.6124		B06	Ela1	6	0.146341	-1.53168	21
22	A22	Col18a1	IQA	SYBR	37.8944	37.9479	37.6535	36.9569	37.3813	37.2143		D12	Rab9	6	0.146341	1.30983	22
23	A23	Cpn1	IQA	SYBR	32.5691	32.341	32.7133	32.8561	33.1355	33.7705		A03	Achy	5	0.121951	-1.30944	23
24	A24	Decr1	IQA	SYBR	33.0599	33.6217	34.0828	33.3154	34.4693	33.473		B13	Fgfr1	5	0.121951	1.11216	24
25	B1	Decr2	IQA	SYBR	33.9102	33.2789	32.8787	32.4093	32.399	33.0959		D20	Tff2	5	0.121951	1.00105	25
26	B2	Dio1	IQA	SYBR	40	40	40	40	40	40		A06	Agpat2	4	0.097561	-1.18598	26
27	B3	Dio2	IQA	SYBR	38.0239	40	40	39.3999	40	39.9297		B23	Gnmt	4	0.097561	1.26618	27
28	B4	Dvl1	IQA	SYBR	40	40	40	40	40	40		C02	Hagh	4	0.097561	-1.07821	28
29	B5	Dvl3	IQA	SYBR	38.9254	40	38.5676	38.2383	39.0976	39.2139		C10	Ins1	4	0.097561	1.30592	29
30	B6	Ela1	IQA	SYBR	20.4785	20.8963	20.3396	20.2819	19.4711	20.4738		D11	Qscn6	4	0.097561	1.02754	30
31	B7	Ela2	IQA	SYBR	25.7797	25.8076	25.284	19.519	20.1854	20.1206		B10	Faah	3	0.0731707	1.69534	31
32	B8	Ela3b	IQA	SYBR	22.1958	22.146	21.8414	21.3927	21.3345	21.3444		B18	Gcg	3	0.0731707	-1.37194	32
33	B9	Elovl3	IQA	SYBR	22.8376	40	40	40	40	40		C22	Oaz1	3	0.0731707	1.22608	33
34	B10	Faah	IQA	SYBR	37.102	36.3356	35.6243	38.0477	36.7995	36.8573		D09	18s	3	0.0731707	1	34
35	B11	Facl5	IQA	SYBR	22.6806	35.543	35.4598	35.5417	36.4809	36.242		D24	VLDLr	3	0.0731707	1.28954	35
36	B12	Fdps	IQA	SYBR	35.167	35.3412	35.8857	35.44	35.6149	36.7358		A04	ACTL	2	0.0487805	1.00751	36
37	B13	Fgfr1	IQA	SYBR	34.1577	34.1836	34.0593	34.2142	34.4823	34.522		A05	Adrb2	2	0.0487805	1.09305	37
38	B14	Fmo1	IQA	SYBR	33.541	35.5164	34.9625	34.4551	36.0758	34.3369		A11	Aldo2	2	0.0487805	4.92881	38
39	B15	Fmo3	IQA	SYBR	40	40	40	40	40	40		A12	Amy2	2	0.0487805	1.0498	39
40	B16	Fn1	IQA	SYBR	40	40	40	40	40	40		A15	Apoe	2	0.0487805	-1.01689	40
41	B17	Ftcd	IQA	SYBR	40	40	40	40	40	40		A20	Cd36	2	0.0487805	2.37305	41
42	B18	Gcg	IQA	SYBR	27.4227	28.2723	29.1104	28.1443	27.9181	27.7322		A24	Decr1	2	0.0487805	1.03183	42
43	B19	Gfra1	IQA	SYBR	35.5809	40	40	35.1753	32.7889	34.9249		B12	Fdps	2	0.0487805	1.27131	43
44	B20	GLUT2	IQA	SYBR	35.5481	35.1907	35.523	34.8618	36.3995	37.7795		B14	Fmo1	2	0.0487805	1.11991	44
45	B21	GLUT4	IQA	SYBR	40	40	40	40	40	40		B20	GLUT2	2	0.0487805	1.74962	45
46	B22	GLUT8	IQA	SYBR	33.7023	33.6274	32.9534	35.5209	34.9508	33.4492		B22	GLUT8	2	0.0487805	2.13365	46
47	B23	Gnmt	IQA	SYBR	30.3722	30.9273	30.6576	31.2345	30.5664	31.5354		C11	IRS-1	2	0.0487805	1.2852	47
48	B24	Gpam	IQA	SYBR	40	40	40	40	40	40		D03	Plce1	2	0.0487805	1.91467	48
49	C1	Gsta3	IQA	SYBR	37.945	36.953	38.112	37.4119	38.1743	37.8554		D10	PTP1b	2	0.0487805	-1.19505	49
50	C2	Hagh	IQA	SYBR	31.3454	31.6072	30.8873	30.7994	31.4578	31.6146		D23	Usp1	2	0.0487805	-1.19426	50
51	C3	Hrsp12	IQA	SYBR	40	40	40	40	40	40		A07	Agpat3	0	0	-9.12385	51
52	C4	Hsd11b1	IQA	SYBR	40	40	40	40	40	40		B11	Facl5	0	0	26.7444	52
53	C5	Hsd17b9	IQA	SYBR	40	40	40	40	40	40		A01	Abcg5	-1	N.S.	-1.01983	53
54	C6	IGF-1	IQA	SYBR	28.7103	28.5326	28.7665	27.8239	28.5824	28.2534		A08	Alb1	-1	N.S.	-1.00035	54
55	C7	Igfals	IQA	SYBR	40	40	40	40	40	40		A09	Aldh1a1	-1	N.S.	-1.08618	55
56	C8	Igfbp2	IQA	SYBR	40	37.3083	40	38.3699	38.0187	40		A10	Aldh1a7	-1	N.S.	-1.19622	56
57	C9	Inpp5d	IQA	SYBR	38.2899	40	40	36.823	36.2455	39.1441		A13	Aox1	-1	N.S.	-1.08618	57
58	C10	Ins1	IQA	SYBR	25.7644	26.2455	26.5495	26.4094	26.9396	26.7234		A14	Apoa2	-1	N.S.	-1.08618	58
59	C11	IRS-1	IQA	SYBR	33.8724	35.0948	35.82	33.9366	37.8341	34.4602		A16	Apom	-1	N.S.	-1.08618	59
60	C12	Itgb2	IQA	SYBR	40	38.4582	40	40	40	40		A17	Ass1	-1	N.S.	-1.08618	60
61	C13	Kitl	IQA	SYBR	36.7994	36.7936	37.5611	35.5021	35.2678	34.4309		A18	Baat	-1	N.S.	-1.08618	61
62	C14	Lepr	IQA	SYBR	40	40	40	40	40	39.1427		A19	Bmht	-1	N.S.	-1.12834	62
63	C15	Leptin	IQA	SYBR	37.7018	39.0592	39.9113	40	39.1874	40		B02	Dio1	-1	N.S.	-1.08618	63
64	C16	LPL	IQA	SYBR	33.3786	33.6246	33.0575	33.8947	33.7475	34.3345		B03	Dio2	-1	N.S.	1.24485	64
65	C17	Lrg	IQA	SYBR	40	39.6118	40	40	40	26.0338		B04	Dvl1	-1	N.S.	-1.08618	65
66	C18	Mapk8ip	IQA	SYBR	40	40	40	40	40	40		B05	Dvl3	-1	N.S.	-1.35065	66
67	C19	Mlycd	IQA	SYBR	40	40	40	40	40	40		B09	Elovl3	-1	N.S.	48.5547	67
68	C20	Ndufs7	IQA	SYBR	33.7771	34.5578	34.2184	34.2119	34.9932	34.9421		B15	Fmo3	-1	N.S.	-1.08618	68
69	C21	Nr1h4	IQA	SYBR	36.3568	37.5497	37.8562	38.2674	38.2998	36.877		B16	Fn1	-1	N.S.	-1.08618	69
70	C22	Oaz1	IQA	SYBR	35.7564	36.9864	36.4442	36.2683	37.0774	37.0813		B17	Ftcd	-1	N.S.	-1.08618	70
71	C23	Pah	IQA	SYBR	31.1087	31.3307	31.6566	30.4196	31.2544	31.4927		B21	GLUT4	-1	N.S.	-1.08618	71
72	C24	Pecr	IQA	SYBR	40	40	40	40	40	40		B24	Gpam	-1	N.S.	-1.08618	72
73	D1	Pi4k2a	IQA	SYBR	34.5876	35.1237	34.8656	36.7117	35.8026	36.0892		C01	Gsta3	-1	N.S.	1.01721	73
74	D2	Plcd4	IQA	SYBR	40	40	40	40	40	40		C03	Hrsp12	-1	N.S.	-1.08618	74
75	D3	Plce1	IQA	SYBR	34.7705	35.5971	35.1115	34.9498	35.4956	38.2028		C04	Hsd11b1	-1	N.S.	-1.08618	75
76	D4	Plg	IQA	SYBR	40	40	40	40	40	40		C05	Hsd17b9	-1	N.S.	-1.08618	76
77	D5	Pnlip	IQA	SYBR	22.8003	23.3294	22.691	22.4629	22.956	22.9639		C07	Igfals	-1	N.S.	-1.08618	77
78	D6	Pnliprp1	IQA	SYBR	20.6071	21.3169	20.9731	21.5542	21.7828	21.7354		C08	Igfbp2	-1	N.S.	-1.34335	78
79	D7	Pnliprp2	IQA	SYBR	32.6628	32.9383	31.9529	27.9492	28.6209	28.0111		C09	Inpp5d	-1	N.S.	-4.42314	79
80	D8	Pparg	IQA	SYBR	40	40	40	40	40	38.4346		C12	Itgb2	-1	N.S.	1.31465	80
81	D9	18s	IQA	SYBR	13.624	13.859	13.0989	13.4109	13.9414	13.5875		C14	Lepr	-1	N.S.	-1.32412	81
82	D10	PTP1b	IQA	SYBR	35.8137	37.7131	35.8128	36.7414	36.3446	35.8402		C15	Leptin	-1	N.S.	1.64616	82
83	D11	Qscn6	IQA	SYBR	30.7349	31.1271	30.8431	30.8333	30.91	31.4372		C17	Lrg	-1	N.S.	-25.0242	83
84	D12	Rab9	IQA	SYBR	30.7542	31.4077	30.4607	31.4511	31.3761	31.3213		C18	Mapk8ip	-1	N.S.	-1.08618	84
85	D13	Rdh7	IQA	SYBR	39.1638	40	40	40	40	38.5366		C19	Mlycd	-1	N.S.	-1.08618	85
86	D14	Rgn	IQA	SYBR	38.8589	39.219	37.58	37.5568	40	39.8885		C21	Nr1h4	-1	N.S.	1.35777	86
87	D15	Scg2	IQA	SYBR	33.2699	33.87	33.4522	33.9277	34.315	34.1734		C24	Pecr	-1	N.S.	-1.08618	87
88	D16	Scp2	IQA	SYBR	30.2445	30.7157	30.1235	29.9864	30.3469	30.2342		D02	Plcd4	-1	N.S.	-1.08618	88
89	D17	Sepr	IQA	SYBR	27.9565	28.1391	27.7977	28.0159	28.5903	28.7359		D04	Plg	-1	N.S.	-1.08618	89
90	D18	SHIP2	IQA	SYBR	35.2144	40	40	40	39.9977	40		D08	Pparg	-1	N.S.	-1.55946	90
91	D19	Tff1	IQA	SYBR	39.462	35.2389	35.5294	39.4558	37.1807	36.4137		D13	Rdh7	-1	N.S.	-1.25555	91
92	D20	Tff2	IQA	SYBR	31.9735	32.6324	31.8163	32.306	32.1641	32.3145		D14	Rgn	-1	N.S.	1.39136	92
93	D21	Tff3	IQA	SYBR	40	40	40	40	40	40		D18	SHIP2	-1	N.S.	2.78018	93
94	D22	Ttpa	IQA	SYBR	40	40	40	40	40	40		D19	Tff1	-1	N.S.	1.76629	94
95	D23	Usp1	IQA	SYBR	34.8766	33.6253	33.4957	33.2093	33.9747	34.403		D21	Tff3	-1	N.S.	-1.08618	95
96	D24	VLDLr	IQA	SYBR	35.5572	36.3586	35.6641	35.6081	36.5315	36.8987		D22	Ttpa	-1	N.S.	-1.08618	96
